# Supplementary material for: Hidden chaos factors inducing random walks which reduce hospital operative efficiency
Source: PLoS One. 2022 Jan 27;17(1):e0262815. doi: 10.1371/journal.pone.0262815 (PMC8794195; doi:10.1371/journal.pone.0262815)
Supplement: S1 Data — (XLSX) [file pone.0262815.s001.xlsx]

## Sheet: Translation Warning
		The data sheets tha follow ere originally automatically generatrd by
		the SELENE data management system of the Servicio Madrileño
		de Salud (SERMAS). We did our best to tanslate them to English, but we
		could not avoid some style degradation.
		Date data in the leftmost column of each sheet was automatically
		generated by the system in day-month format and was not translated.
		Month name was translated to English in sheet names and in sheeth
		titles but not within the sheat date data, thus in the day-month foemats:
			ene = jan
			abr = apr
			ago = aug
			dic = dec

## Sheet: May 2014
Command Panel – May 2013 vs 2014
CUMULATED MONTHLY DATA
	Prior Year	INPACIENTS			ADMITTED			DISCHARGES
	2012	2013	2014	DIFFERENCE 13/14	2013	2014	DIFFERENCE 13/14	2013	2014	DIFFERENCE 13/14
1 May.	171	150	173	23	375	395	0.0533333	379	384	0.0131926
2 May.	168	149	171	22	375	396	0.056	380	387	0.0184211
3 May.	167	147	169	22	375	396	0.056	382	388	0.0157068
4 May.	164	148	168	20	380	396	0.0421053	386	388	0.00518135
5 May.	165	148	168	20	380	399	0.05	386	388	0.00518135
6 May.	162	147	171	24	380	403	0.0605263	387	389	0.00516796
7 May.	161	150	174	24	384	409	0.0651042	388	395	0.0180412
8 May.	167	151	174	23	389	412	0.059126	392	398	0.0153061
9 May.	172	153	174	21	392	415	0.0586735	393	401	0.0203562
10 May.	170	153	174	21	395	418	0.0582278	396	409	0.0328283
11 May.	172	156	169	13	400	418	0.045	398	410	0.0301508
12 May.	173	154	168	14	400	418	0.045	400	410	0.025
13 May.	172	152	168	16	400	422	0.055	402	410	0.0199005
14 May.	170	155	172	17	406	427	0.0517241	405	415	0.0246914
15 May.	172	157	172	15	411	431	0.0486618	408	417	0.0220588
16 May.	170	163	174	11	419	435	0.0381862	410	417	0.0170732
17 May.	171	166	178	12	422	439	0.0402844	410	423	0.0317073
18 May.	176	163	176	13	424	440	0.0377358	415	424	0.0216867
19 May.	179	162	176	14	424	440	0.0377358	416	427	0.0264423
20 May.	180	165	172	7	427	442	0.0351288	416	431	0.0360577
21 May.	181	163	171	8	429	444	0.034965	420	434	0.0333333
22 May.	177	163	170	7	433	447	0.0323326	424	435	0.0259434
23 May.	180	160	172	12	438	451	0.0296804	432	440	0.0185185
24 May.	178	159	171	12	443	457	0.0316027	438	442	0.00913242
25 May.	179	162	175	13	447	457	0.0223714	439	442	0.00683371
26 May.	172	161	175	14	448	458	0.0223214	441	442	0.00226757
27 May.	171	158	176	18	449	463	0.0311804	445	443	-0.00449438
28 May.	169	157	180	23	453	469	0.0353201	450	444	-0.0133333
29 May.	174	156	183	27
30 May.	177	156	180	24
31 May.	176	160	179	19
				Due to Sele initiatiom of operatioms in on May 28 , some data were lost.-
	2013-05-01
2013-05-01	150
2013-05-02	149
2013-05-03	147
2013-05-04	148
2013-05-05	148
2013-05-06	147
2013-05-07	150
2013-05-08	151
2013-05-09	153
2013-05-10	153
2013-05-11	156
2013-05-12	154
2013-05-13	152
2013-05-14	155
2013-05-15	157
2013-05-16	163
2013-05-17	166
2013-05-18	163
2013-05-19	162
2013-05-20	165
2013-05-21	163
2013-05-22	163
2013-05-23	160
2013-05-24	159
2013-05-25	162
2013-05-26	161
2013-05-27	158
2013-05-28	157
2013-05-29	156
2013-05-30	156
2013-05-31	160

## Sheet: June 2014
Commmand Panel- June 2013 vs 2014
CUMULATED MONTHLY DATA
	IPrior Year	INPACIENTS			ADMITTED			DISCHARGES
	2012	2013	2014	DIFFERENCE 13/14	2013	2014	DIFFERENCE 13/14	2013	2014	DIFFERENCE 13/14
1 Jun.	177	153	175	22
2 Jun.	170	153	173	20
3 Jun.	167	151	178	27
4 Jun.	166	152	180	28
5 Jun.	167	156	182	26
6 Jun.	166	158	180	22
7 Jun.	170	160	178	18	484	491	0.0144628	478	470	-0.0167364
8 Jun.	171	160	175	15	489	492	0.00613497	483	473	-0.0207039
9 Jun.	165	160	175	15	490	492	0.00408163	484	476	-0.0165289
10 Jun.	162	160	174	14	491	495	0.00814664	485	476	-0.0185567
11 Jun.	160	161	176	15	495	499	0.00808081	488	484	-0.00819672
12 Jun.	158	158	177	19	498	503	0.0100402	494	485	-0.0182186
13 Jun.	159	159	176	17	503	505	0.00397614	498	487	-0.0220884
14 Jun.	159	158	173	15	506	507	0.00197628	502	490	-0.0239044
15 Jun.	159	149	171	22	509	507	-0.00392927	514	492	-0.0428016
16 Jun.	157	149	170	21	510	507	-0.00588235	515	495	-0.038835
17 Jun.	155	147	167	20	511	509	-0.00391389	518	498	-0.03861
18 Jun.	157	149	167	18	513	510	-0.00584795	518	502	-0.030888
19 Jun.	155	154	167	13	519	513	-0.0115607	519	506	-0.0250482
20 Jun.	159	155	164	9	522	513	-0.0172414	521	509	-0.0230326
21 Jun.	161	154	160	6	524	514	-0.019084	524	514	-0.019084
22 Jun.	162	149	161	12	525	516	-0.0171429	530	515	-0.0283019
23 Jun.	161	149	161	12	525	516	-0.0171429	530	515	-0.0283019
24 Jun.	157	149	160	11	527	516	-0.0208729	536	516	-0.0373134
25 Jun.	156	145	155	10	527	516	-0.0208729	536	521	-0.0279851
26 Jun.	154	141	150	9	528	516	-0.0227273	541	526	-0.0277264
27 Jun.	148	142	146	4	529	516	-0.0245747	541	530	-0.0203327
28 Jun.	142	139	140	1	530	516	-0.0264151	545	537	-0.0146789
29 Jun.	133	132	136	4	530	516	-0.0264151	552	541	-0.0199275
30 Jun.	132	132	134	2	530	516	-0.0264151	552	542	-0.0181159
					Due to Sele initiatiom of operatioms in on May 28 , some data were lost.-
	2013-06-01
2013-06-01	153
2013-06-02	153
2013-06-03	151
2013-06-04	152
2013-06-05	156
2013-06-06	158
2013-06-07	160
2013-06-08	160
2013-06-09	160
2013-06-10	160
2013-06-11	161
2013-06-12	158
2013-06-13	159
2013-06-14	158
2013-06-15	149
2013-06-16	149
2013-06-17	147
2013-06-18	149
2013-06-19	154
2013-06-20	155
2013-06-21	154
2013-06-22	149
2013-06-23	149
2013-06-24	149
2013-06-25	145
2013-06-26	141
2013-06-27	142
2013-06-28	139
2013-06-29	132
2013-06-30	132

## Sheet: July 2014
Command Panel – July 2013 vs 2014
CUMULATED MONTHLY DATA
	Prior Year	INPACIENTS			ADMITTED			DISCHARGES
	2012	2013	2014	DIFFERENCE 13/14	2013	2014	DIFFERENCE 13/14	2013	2014	DIFFERENCE 13/14
1 Jul.	130	131	131	0	530	516	-0.0264151	553	545	-0.0144665
2 Jul.	125	126	129	3	530	517	-0.0245283	558	548	-0.0179211
3 Jul.	125	127	128	1	532	519	-0.0244361	559	551	-0.0143113
4 Jul.	125	125	129	4	533	522	-0.0206379	562	553	-0.0160142
5 Jul.	126	124	125	1	535	523	-0.0224299	565	558	-0.0123894
6 Jul.	126	124	125	1	538	523	-0.027881	568	558	-0.0176056
7 Jul.	126	124	125	1	538	524	-0.0260223	568	559	-0.0158451
8 Jul.	126	124	123	-1	538	526	-0.0223048	568	563	-0.00880282
9 Jul.	124	125	124	-1	541	527	-0.025878	570	563	-0.0122807
10 Jul.	128	129	126	-3	546	531	-0.0274725	571	565	-0.0105079
11 Jul.	128	128	129	1	548	535	-0.0237226	574	566	-0.0139373
12 Jul.	128	130	125	-5	551	539	-0.0217786	575	574	-0.00173913
13 Jul.	130	129	125	-4	556	540	-0.028777	581	575	-0.010327
14 Jul.	133	130	125	-5	557	540	-0.0305206	581	575	-0.010327
15 Jul.	133	129	128	-1	557	544	-0.0233393	582	576	-0.0103093
16 Jul.	133	128	126	-2	559	546	-0.0232558	585	580	-0.00854701
17 Jul.	134	126	123	-3	562	549	-0.0231317	590	586	-0.00677966
18 Jul.	133	127	126	-1	565	552	-0.0230088	592	586	-0.0101351
19 Jul.	134	128	128	0	568	555	-0.0228873	594	587	-0.0117845
20 Jul.	135	133	127	-6	573	555	-0.0314136	594	588	-0.010101
21 Jul.	134	132	127	-5	573	555	-0.0314136	595	588	-0.0117647
22 Jul.	132	131	128	-3	573	558	-0.026178	596	590	-0.0100671
23 Jul.	131	133	127	-6	576	562	-0.0243056	597	595	-0.00335008
24 Jul.	132	133	128	-5	577	564	-0.0225303	598	596	-0.00334448
25 Jul.	131	134	131	-3	579	567	-0.0207254	599	596	-0.00500835
26 Jul.	128	133	129	-4	580	570	-0.0172414	601	601	0
27 Jul.	128	133	127	-6	581	571	-0.0172117	602	604	0.00332226
28 Jul.	126	132	126	-6	581	571	-0.0172117	603	605	0.00331675
29 Jul.	123	131	127	-4	582	574	-0.0137457	605	607	0.00330579
30 Jul.	123	131	128	-3	584	576	-0.0136986	607	608	0.00164745
31 Jul.	122	131	130	-1	585	579	-0.0102564	608	609	0.00164474
	2013-07-01
2013-07-01	131
2013-07-02	126
2013-07-03	127
2013-07-04	125
2013-07-05	124
2013-07-06	124
2013-07-07	124
2013-07-08	124
2013-07-09	125
2013-07-10	129
2013-07-11	128
2013-07-12	130
2013-07-13	129
2013-07-14	130
2013-07-15	129
2013-07-16	128
2013-07-17	126
2013-07-18	127
2013-07-19	128
2013-07-20	133
2013-07-21	132
2013-07-22	131
2013-07-23	133
2013-07-24	133
2013-07-25	134
2013-07-26	133
2013-07-27	133
2013-07-28	132
2013-07-29	131
2013-07-30	131
2013-07-31	131

## Sheet: August 2014
Command panel – Aust 2013 vs 2014
CUMULATED MONTHLY DATA
	Prior Year	INPACIENTS			ADMITTED			DISCHARGES
	2012	2013	2014	DIFFERENCE 13/14	2013	2014	DIFFERENCE 13/14	2013	2014	DIFFERENCE 13/14
2014-08-01	123	130	130	0	587	582	-5	611	612	1
2014-08-02	123	126	131	5	589	586	-3	617	615	-2
2014-08-03	124	124	128	4	592	586	-6	622	618	-4
2014-08-04	125	124	126	2	592	586	-6	622	620	-2
2014-08-05	124	121	127	6	592	589	-3	625	622	-3
2014-08-06	124	120	124	4	594	593	-1	628	629	1
2014-08-07	125	119	124	5	597	595	-2	632	631	-1
2014-08-08	128	121	129	8	601	600	-1	634	631	-3
2014-08-09	130	121	132	11	603	606	3	636	634	-2
2014-08-10	130	122	130	8	609	607	-2	641	637	-4
2014-08-11	131	120	130	10	609	607	-2	643	637	-6
2014-08-12	128	119	134	15	609	611	2	644	637	-7
2014-08-13	126	122	136	14	613	615	2	645	639	-6
2014-08-14	127	123	137	14	616	618	2	647	641	-6
2014-08-15	126	123	132	9	618	620	2	649	648	-1
2014-08-16	127	121	130	9	619	621	2	652	651	-1
2014-08-17	125	123	130	7	621	622	1	652	652	0
2014-08-18	125	123	131	8	621	623	2	652	652	0
2014-08-19	125	122	128	6	621	625	4	653	657	4
2014-08-20	126	123	131	8	625	629	4	656	658	2
2014-08-21	127	121	134	13	626	633	7	659	659	0
2014-08-22	133	126	136	10	631	637	6	659	661	2
2014-08-23	138	129	137	8	635	640	5	660	663	3
2014-08-24	139	130	136	6	637	640	3	661	664	3
2014-08-25	139	130	137	7	637	641	4	661	664	3
2014-08-26	139	131	137	6	639	642	3	662	665	3
2014-08-27	138	131	138	7	641	646	5	664	668	4
2014-08-28	138	129	134	5	641	647	6	666	673	7
2014-08-29	139	126	136	10	642	650	8	670	674	4
2014-08-30	137	126	135	9	646	653	7	674	678	4
2014-08-31	135	123	133	10	648	653	5	679	680	1
2014-08-01	130
2014-08-02	126
2014-08-03	124
2014-08-04	124
2014-08-05	121
2014-08-06	120
2014-08-07	119
2014-08-08	121
2014-08-09	121
2014-08-10	122
2014-08-11	120
2014-08-12	119
2014-08-13	122
2014-08-14	123
2014-08-15	123
2014-08-16	121
2014-08-17	123
2014-08-18	123
2014-08-19	122
2014-08-20	123
2014-08-21	121
2014-08-22	126
2014-08-23	129
2014-08-24	130
2014-08-25	130
2014-08-26	131
2014-08-27	131
2014-08-28	129
2014-08-29	126
2014-08-30	126
2014-08-31	123

## Sheet: September 2014
Command Panel – September 2013 vs 2014
CUMULATED MONTHLY DATA
	Prior Year	INPACIENTS			ADMITTED			DISCHARGES
	2012	2013	2014	DIFFERENCE 13/14	2013	2014	DIFFERENCE 13/14	2013	2014	DIFFERENCE 13/14
2014-09-01	135	121	133	12	648	654	6	680	681	1
2014-09-02	133	122	132	10	648	656	8	681	684	3
2014-09-03	130	125	132	7	652	657	5	681	685	4
2014-09-04	131	127	132	5	656	658	2	683	686	3
2014-09-05	128	123	131	8	658	659	1	689	688	-1
2014-09-06	128	121	129	8	660	659	-1	693	690	-3
2014-09-07	129	122	128	6	665	659	-6	697	691	-6
2014-09-08	126	122	129	7	665	660	-5	697	691	-6
2014-09-09	125	122	128	6	665	660	-5	697	692	-5
2014-09-10	124	121	124	3	666	661	-5	699	697	-2
2014-09-11	126	122	125	3	672	663	-9	701	698	-3
2014-09-12	129	125	124	-1	672	665	-7	701	701	0
2014-09-13	132	129	119	-10	677	668	-9	702	706	4
2014-09-14	136	130	118	-12	681	665	-16	705	707	2
2014-09-15	134	128	119	-9	681	666	-15	707	707	0
2014-09-16	135	125	118	-7	681	667	-14	710	709	-1
2014-09-17	134	125	116	-9	683	669	-14	712	713	1
2014-09-18	135	126	119	-7	687	673	-14	715	714	-1
2014-09-19	136	125	122	-3	689	676	-13	718	714	-4
2014-09-20	136	126	124	-2	692	681	-11	720	717	-3
2014-09-21	135	125	123	-2	696	681	-15	725	718	-7
2014-09-22	136	125	120	-5	697	681	-16	726	721	-5
2014-09-23	135	124	122	-2	697	683	-14	727	721	-6
2014-09-24	136	127	127	0	705	689	-16	730	722	-8
2014-09-25	136	129	130	1	705	694	-11	730	724	-6
2014-09-26	135	132	127	-5	709	695	-14	731	728	-3
2014-09-27	135	131	117	-14	711	697	-14	734	740	6
2014-09-28	135	131	119	-12	714	699	-15	737	740	3
2014-09-29	136	132	119	-13	716	700	-16	738	741	3
2014-09-30	134	131	120	-11	716	703	-13	739	743	4
2014-08-01	130
2014-08-02	126
2014-08-03	124
2014-08-04	124
2014-08-05	121
2014-08-06	120
2014-08-07	119
2014-08-08	121
2014-08-09	121
2014-08-10	122
2014-08-11	120
2014-08-12	119
2014-08-13	122
2014-08-14	123
2014-08-15	123
2014-08-16	121
2014-08-17	123
2014-08-18	123
2014-08-19	122
2014-08-20	123
2014-08-21	121
2014-08-22	126
2014-08-23	129
2014-08-24	130
2014-08-25	130
2014-08-26	131
2014-08-27	131
2014-08-28	129
2014-08-29	126
2014-08-30	126
2014-08-31	123

## Sheet: October 2014
Command Panel – October 2013 vs 2014
CUMULATED MONTHLY DATA
	Prior Year	INPACIENTS			ADMITTED			DISCHARGES
	2012	2013	2014	DIFFERENCE 13/14	2013	2014	DIFFERENCE 13/14	2013	2014	DIFFERENCE 13/14
2014-10-01	132	130	120	-10	718	705	-13	742	745	3
2014-10-02	131	126	119	-7	720	708	-12	748	749	1
2014-10-03	133	129	117	-12	725	709	-16	750	752	2
2014-10-04	139	131	119	-12	731	717	-14	754	758	4
2014-10-05	144	133	119	-14	736	717	-19	757	758	1
2014-10-06	145	135	121	-14	738	719	-19	757	758	1
2014-10-07	145	134	124	-10	739	724	-15	759	760	1
2014-10-08	145	135	124	-11	742	727	-15	761	763	2
2014-10-09	150	140	126	-14	748	731	-17	762	765	3
2014-10-10	151	145	129	-16	755	736	-19	764	767	3
2014-10-11	154	150	130	-20	761	740	-21	765	770	5
2014-10-12	153	151	129	-22	765	740	-25	768	771	3
2014-10-13	155	150	127	-23	766	740	-26	770	773	3
2014-10-14	156	147	128	-19	766	743	-23	773	775	2
2014-10-15	155	146	128	-18	769	747	-22	777	778	1
2014-10-16	155	148	131	-17	774	750	-24	780	779	-1
2014-10-17	156	150	134	-16	780	757	-23	784	783	-1
2014-10-18	158	152	138	-14	786	765	-21	788	787	-1
2014-10-19	158	152	138	-14	792	766	-26	794	788	-6
2014-10-20	155	151	137	-14	792	766	-26	796	789	-7
2014-10-21	152	152	141	-11	794	772	-22	796	791	-5
2014-10-22	151	153	145	-8	797	778	-19	798	793	-5
2014-10-23	154	158	151	-7	804	784	-20	800	793	-7
2014-10-24	156	163	149	-14	810	785	-25	801	796	-5
2014-10-25	161	163	146	-17	811	789	-22	802	803	1
2014-10-26	164	166	145	-21	817	789	-28	805	804	-1
2014-10-27	162	166	146	-20	818	790	-28	806	804	-2
2014-10-28	161	167	149	-18	819	795	-24	806	806	0
2014-10-29	160	166	152	-14	821	799	-22	809	807	-2
2014-10-30	165	171	157	-14	827	806	-21	810	809	-1
2014-10-31	165	174	158	-16	833	810	-23	813	812	-1

## Sheet: November 2014
Command Panel – November 2013 vs 2014
CUMULATED MONTHLY DATA
	Prior Year	INPACIENTS			ADMITTED			DISCHARGES
	2012	2013	2014	DIFFERENCE 13/14	2013	2014	DIFFERENCE 13/14	2013	2014	DIFFERENCE 13/14
2014-11-01	167	168	159	-9	835	815	-20	821	816	-5
2014-11-02	164	169	157	-12	836	815	-21	821	818	-3
2014-11-03	161	169	155	-14	837	815	-22	822	820	-2
2014-11-04	163	169	160	-9	838	821	-17	823	821	-2
2014-11-05	163	170	162	-8	842	825	-17	826	823	-3
2014-11-06	166	168	162	-6	845	828	-17	831	826	-5
2014-11-07	169	171	161	-10	850	830	-20	832	829	-3
2014-11-08	173	175	159	-16	858	834	-24	837	835	-2
2014-11-09	176	172	158	-14	860	834	-26	842	836	-6
2014-11-10	170	169	157	-12	860	834	-26	845	837	-8
2014-11-11	165	169	158	-11	860	837	-23	845	839	-6
2014-11-12	162	174	161	-13	867	840	-27	847	839	-8
2014-11-13	163	171	163	-8	869	843	-26	852	840	-12
2014-11-14	164	169	164	-5	869	845	-24	852	841	-11
2014-11-15	161	173	160	-13	878	848	-30	859	848	-11
2014-11-16	162	173	158	-15	882	848	-34	863	850	-13
2014-11-17	162	173	158	-15	882	849	-33	863	851	-12
2014-11-18	161	171	160	-11	883	856	-27	866	856	-10
2014-11-19	160	172	165	-7	892	864	-28	874	859	-15
2014-11-20	165	172	165	-7	892	867	-25	874	862	-12
2014-11-21	165	174	169	-5	896	871	-25	876	862	-14
2014-11-22	165	176	170	-6	900	876	-24	878	866	-12
2014-11-23	169	176	169	-7	904	878	-26	882	869	-13
2014-11-24	166	174	168	-6	904	878	-26	884	870	-14
2014-11-25	165	172	174	2	904	885	-19	886	871	-15
2014-11-26	165	170	175	5	909	888	-21	896	873	-23
2014-11-27	161	167	173	6	909	890	-19	896	877	-19
2014-11-28	157	166	176	10	913	894	-19	901	878	-23
2014-11-29	159	166	175	9	918	898	-20	906	883	-23
2014-11-30	163	169	174	5	922	898	-24	907	884	-23

## Sheet: December2014
Command Panel- December 2013 vs 2014
CUMULATED MONTHLY DATA
	Prior Year	INPACIENTS			ADMITTED			DISCHARGES
	2012	2013	2014	DIFFERENCE 13/14	2013	2014	DIFFERENCE 13/14	2013	2014	DIFFERENCE 13/14
2014-12-01	163	166	174	8	922	899	-23	910	885	-25
2014-12-02	161	166	175	9	922	901	-21	910	886	-24
2014-12-03	161	172	176	4	929	903	-26	911	887	-24
2014-12-04	159	178	178	0	937	906	-31	913	888	-25
2014-12-05	158	181	177	-4	941	907	-34	914	890	-24
2014-12-06	154	179	169	-10	945	908	-37	920	899	-21
2014-12-07	154	179	168	-11	946	908	-38	921	900	-21
2014-12-08	159	179	166	-13	946	908	-38	921	902	-19
2014-12-09	156	181	164	-17	948	908	-40	921	904	-17
2014-12-10	155	179	163	-16	950	909	-41	925	906	-19
2014-12-11	160	180	163	-17	954	912	-42	928	909	-19
2014-12-12	160	179	164	-15	958	915	-43	933	911	-22
2014-12-13	160	179	163	-16	963	919	-44	938	916	-22
2014-12-14	162	174	159	-15	964	919	-45	944	920	-24
2014-12-15	161	176	158	-18	967	919	-48	945	921	-24
2014-12-16	160	175	159	-16	967	922	-45	946	923	-23
2014-12-17	162	174	152	-22	971	924	-47	951	932	-19
2014-12-18	163	175	158	-17	976	930	-46	955	932	-23
2014-12-19	162	178	156	-22	981	932	-49	957	936	-21
2014-12-20	159	175	153	-22	984	934	-50	963	941	-22
2014-12-21	159	173	150	-23	985	935	-50	966	945	-21
2014-12-22	154	170	150	-20	987	935	-52	971	945	-26
2014-12-23	147	170	144	-26	987	937	-50	971	953	-18
2014-12-24	147	162	143	-19	991	940	-51	983	957	-26
2014-12-25	146	163	139	-24	993	940	-53	984	961	-23
2014-12-26	146	160	138	-22	993	940	-53	987	962	-25
2014-12-27	148	164	135	-29	995	940	-55	989	965	-24
2014-12-28	152	159	134	-25	998	940	-58	993	966	-27
2014-12-29	155	160	133	-27	999	940	-59	993	967	-26
2014-12-30	153	160	133	-27	1000	944	-56	994	971	-23
2014-12-31	154	160	131	-29	1002	945	-57	996	974	-22

## Sheet: January2015
Ccommand Panel – January 2014 vs 2015
CUMULATED MONTHLY DATA
	Prior Year	INPACIENTS			ADMITTED			DISCHARGES
	2013	2014	2015	DIFFRENCE 14/15	2014	2015	DIFFRENCE 14/15	2014	2015	DIFFRENCE 14/15
2015-01-01	154	160	130	-30	1004	946	-58	998	976	-22
2015-01-02	155	160	133	-27	1	3	2	1	0	-1
2015-01-03	160	161	131	-30	4	3	-1	3	2	-1
2015-01-04	166	157	129	-28	6	3	-3	9	4	-5
2015-01-05	167	158	128	-30	8	3	-5	10	5	-5
2015-01-06	166	160	129	-31	10	7	-3	10	8	-2
2015-01-07	166	164	132	-32	14	10	-4	10	8	-2
2015-01-08	164	160	138	-22	17	16	-1	17	8	-9
2015-01-09	170	162	143	-19	19	23	4	17	10	-7
2015-01-10	174	164	144	-20	25	27	2	21	13	-8
2015-01-11	174	163	144	-19	30	28	-2	27	14	-13
2015-01-12	173	163	145	-18	30	29	-1	28	14	-14
2015-01-13	172	163	143	-20	32	31	-1	29	18	-11
2015-01-14	172	165	145	-20	38	35	-3	33	20	-13
2015-01-15	179	166	149	-17	45	40	-5	39	21	-18
2015-01-16	179	167	149	-18	50	43	-7	43	24	-19
2015-01-17	178	166	151	-15	55	47	-8	49	26	-23
2015-01-18	178	166	151	-15	59	49	-10	53	28	-25
2015-01-19	170	167	151	-16	60	51	-9	53	30	-23
2015-01-20	170	167	153	-14	62	55	-7	55	32	-23
2015-01-21	171	165	153	-12	62	57	-5	57	34	-23
2015-01-22	173	164	158	-6	64	64	0	60	36	-24
2015-01-23	172	165	166	1	74	69	-5	64	38	-26
2015-01-24	174	172	171	-1	76	82	6	64	41	-23
2015-01-25	173	176	167	-9	81	82	1	65	45	-20
2015-01-26	173	175	169	-6	83	84	1	68	45	-23
2015-01-27	172	173	169	-4	83	93	10	70	54	-16
2015-01-28	171	174	173	-1	87	98	11	73	55	-18
2015-01-29	174	173	172	-1	97	102	5	84	60	-24
2015-01-30	179	173	177	4	97	109	12	84	62	-22
2015-01-31	183	178	181	3	105	118	13	87	67	-20

[truncated: 36 more sheets: February 2015, March 2015, April 2015, May 2015, June 2015, July 2015, August2015, September 2015, October 2015, November 2015, December 2015, January 2016, February 2016, March 2016, April 2016, May 2016, June 2016, July 2016, Agust 2016, September 2016 …]
